# Supplementary material for: Natural Polyphenol-Containing Gels against HSV-1 Infection: A Comparative Study
Source: Nanomaterials (Basel). 2022 Jan 11;12(2):227. doi: 10.3390/nano12020227 (PMC8780422; doi:10.3390/nano12020227)
Supplement: Supplementary file 1 [file nanomaterials-12-00227-s001.zip]

Archive with 1 entries (1 files):
- nanomaterials-1532162-supplementary.pdf
